# Supplementary material for: Safety and tolerability of intravenous liposomal GM1 in patients with Parkinson disease: A single-center open-label clinical phase I trial (NEON trial)
Source: PLoS Med. 2025 May 13;22(5):e1004472. doi: 10.1371/journal.pmed.1004472 (PMC12101738; doi:10.1371/journal.pmed.1004472)
Supplement: S2 Table — (XLSX) [file pmed.1004472.s005.xlsx]

## Sheet: S2 Table
	PatID	ae_soc_txt	pt_txt	soc.factor	ae_grade	ae_relation.factor	sae_serious
	PNB7y	mild constipation, has recently changed some dietary habits	Constipation	Gastrointestinal disorders	1	Not related	No SAE
	PNB7y	symptoms of common cold with throat ache and rhinitis, no fever, patient takes zinc tablets 15 mg, SARS-CoV2 test pos. 2.6.2022, control neg. again on 17.6.2022	Nasopharyngitis	Infections and infestations	1	Not related	No SAE
	PNB7y	intermittent diplopia (decompensating heterophoria) when working at the computer more frequent since stopping TLN	Diplopia	Eye disorders	1	Possible	No SAE
	PNB7y	increased albeit mild sialorrhea since stopping TLN	Salivary hypersecretion	Gastrointestinal disorders	1	Possible	No SAE
	PNB7y	more frequent constipation since stopping TLN	Constipation	Gastrointestinal disorders	1	Possible	No SAE
	PNB7y	bowel movements more frequently with feeling of incomplete voiding since stopping TLN	Frequent bowel movements	Gastrointestinal disorders	1	Possible	No SAE
	PNB0r	mild nausea, waxing and waning, takes domperidone up to 2 x 10 mg/d and loratadine 10 mg daily, suspects tree pollen as cause	Nausea	Gastrointestinal disorders	2	Possible	No SAE
	PNB6v	some more difficulty swallowing mucus during infusion when flow was >200ml/h, after infusion abating	Dysphagia	Gastrointestinal disorders	1	Possible	No SAE
	PNB4d	mild acid reflux with some nausea after start of TLN infusion, no abdominal pain or distention, spontaneously remitted, might be due to position during infusion (reflux)	Gastrooesophageal reflux disease	Gastrointestinal disorders	1	Possible	No SAE
	PNB4d	gastro-oesophageal reflux with some burning sensation during 15 min in the evening after TLN infusion, remitted after eating almonds	Gastrooesophageal reflux disease	Gastrointestinal disorders	1	Possible	No SAE
	PNB7y	less automatic control of gait since stopping TLN	Gait disturbance	General disorders and administration site conditions	1	Possible	No SAE
	PNB7y	loss of energy, mild apathy since stopping TLN	Asthenia	General disorders and administration site conditions	1	Possible	No SAE
	PNB7y	fatigue: proband made 2x 1h nap during the day, tried additional Madopar 62.5 mg without effect, felt tremulous and was less fluent on the phone, spoke more slowly due to fatigue	Fatigue	General disorders and administration site conditions	2	Possible	No SAE
	PNB2j	felt tired and weak during haalf a day, spontaneously remitted	Fatigue	General disorders and administration site conditions	1	Possible	No SAE
	PNB6v	mild fatigue but more pronounced than previously	Fatigue	General disorders and administration site conditions	1	Possible	No SAE
	PNB7y	slight retroorbital tension headache after infusion of TLN	Procedural headache	Injury, poisoning and procedural complications	1	Possible	No SAE
	PNB7y	slight retroorbital tension headache after infusion of TLN	Procedural headache	Injury, poisoning and procedural complications	1	Possible	No SAE
	PNB9c	mild nausea 90 minutes after infusion of 120 mg TLN, stopped eating at lunch, no vomiting, remitted spontaneously after one hour, no nausea at dinner on same day	Procedural nausea	Injury, poisoning and procedural complications	1	Possible	No SAE
	PNB9c	tension feeling in the head + diffuse dizziness 3h after TNL infusion, lasted till evening, patient had to lie down in the afternoon for 1h, resolved spontaneously by next morning	Procedural dizziness	Injury, poisoning and procedural complications	2	Possible	No SAE
	PNB0r	mild dizziness during infusion of TLN, better after eating sth	Procedural dizziness	Injury, poisoning and procedural complications	1	Possible	No SAE
	PNB8t	mild lumbar back pain 2 h after TLN infusion, resolved spontaneously within 24h	Procedural pain	Injury, poisoning and procedural complications	1	Possible	No SAE
	PNB8t	mild lower back pain after TLN infusion, remittted spontaneously and quickly	Procedural pain	Injury, poisoning and procedural complications	1	Possible	No SAE
	PNB7y	Borderline elevation of LDL cholesterine	Low density lipoprotein increased	Investigations	1	Possible	No SAE
	PNB7y	bordeline decrease of HDL-cholesterole 0.98 mmol/l (N>1.00); no clinical signs or symptoms	High density lipoprotein decreased	Investigations	1	Possible	No SAE
	PNB7y	bordeline decrease of HDL-cholesterole 0.96 mmol/l (N>1.00); no clinical signs or symptoms	High density lipoprotein decreased	Investigations	1	Possible	No SAE
	PNB7y	slightly increased cholesterine 5.11 mmol/l (N<5.00)	Blood cholesterol increased	Investigations	1	Possible	No SAE
	PNB7y	increase of triglycerids 2.40 mmol/l (N<1.70), no clinical signs or symptoms	Blood triglycerides increased	Investigations	1	Possible	No SAE
	PNB7y	slight increase of LDL cholesterole 3.11 mmol/l (N <3.00)	Low density lipoprotein increased	Investigations	1	Possible	No SAE
	PNB7y	increase of HDL cholesterine 0.85 mmol/l (N<1.00), no clinical signs or symptoms	High density lipoprotein increased	Investigations	1	Possible	No SAE
	PNB7y	increased ratio total cholesterine/HDL 5.86 (N<5.0), no clinical signs or symptoms	Total cholesterol/HDL ratio increased	Investigations	1	Possible	No SAE
	PNB7y	increased triglycerids 2.87 mmol/l (N<1.70), no clinical signs or symptoms	Blood triglycerides increased	Investigations	1	Possible	No SAE
	PNB7y	mild increase of total cholesterole 5.59 mmol/l (N<5.00), no clinical correlate	Blood cholesterol increased	Investigations	1	Possible	No SAE
	PNB7y	mild increase of LDL cholesterole 3.50 mmol/l (N<3.00), no clinical correlate	Low density lipoprotein increased	Investigations	1	Possible	No SAE
	PNB7y	borderline decrease of apolipoprotein B (0.76 g/L; N: 0.81-1.56)	Apolipoprotein B decreased	Investigations	1	Possible	No SAE
	PNB7y	borderline decrease of HDL cholesterole at 0.97 mmol/l (N<1.00), no clinical correlate	High density lipoprotein decreased	Investigations	1	Possible	No SAE
	PNB7y	borderline decrease of HDL cholesterole 0.96 mmol/l (N>1), no clinical correlate	High density lipoprotein decreased	Investigations	1	Possible	No SAE
	PNB7y	borderline decrease of apolipoprotein B (N: 0.81-1.56), no clinical correlate	Apolipoprotein decreased	Investigations	1	Possible	No SAE
	PNB7y	mild decrease of HLD cholesterine, no clinical symptoms	High density lipoprotein decreased	Investigations	1	Possible	No SAE
	PNB7y	increrase of triglycerids, no clinical symptoms	Blood triglycerides increased	Investigations	1	Possible	No SAE
	PNB7y	increase of ratio total/HDL cholesterol, no clinical symptoms	Total cholesterol/HDL ratio increased	Investigations	1	Possible	No SAE
	PNB7y	increase of triglycerids to max. 4.47 mmol/l, no clinical symptoms	Blood triglycerides increased	Investigations	1	Possible	No SAE
	PNB7y	borderline decrease of apolipoprotein B, no clinical symptoms	Apolipoprotein B decreased	Investigations	1	Possible	No SAE
	PNB9c	borderline increase of ratio total cholesterin/HDL 5.01 (N<5.00)	Total cholesterol/HDL ratio increased	Investigations	1	Possible	No SAE
	PNB9c	increased ratio of total cholesterole/HDL 5.38 mmol/l (N<5.00), no clinical signs or symptoms	Total cholesterol/HDL ratio increased	Investigations	1	Possible	No SAE
	PNB9c	increased ratio cholesterin total/HDL 5.1 (11.3.22) and 5.45 (21.3.22); no clinical correlate	Total cholesterol/HDL ratio increased	Investigations	1	Possible	No SAE
	PNB9c	decreased level of HDL cholesterine; no clinical correlate	High density lipoprotein decreased	Investigations	1	Possible	No SAE
	PNB9c	mild decrease of HDL cholesterole concentration, no clinical symptoms	High density lipoprotein decreased	Investigations	1	Possible	No SAE
	PNB9c	mild increase of total/HDL cholesterole ratio, no clinical symptoms	Total cholesterol/HDL ratio increased	Investigations	1	Possible	No SAE
	PNB9c	mild increase of total/HDL cholesterole ratio, no clinical symptoms	Total cholesterol/HDL ratio increased	Investigations	1	Possible	No SAE
	PNB9c	borderline decrease of HDL cholesterole, no clinical symptoms	High density lipoprotein decreased	Investigations	1	Possible	No SAE
	PNB7y	RR during infusion max. 195/97 mm Hg, no clinical signs or symptoms, later still during the infusion again in the normal rang, later same day at hom 143/86 mm Hg	Procedural hypertension	Injury, poisoning and procedural complications	1	Probable	No SAE
	PNB7y	12 days after last TLN infusion 2-3 days of feeling low and say, no depression, spontaneously remitted	Depressed mood	Psychiatric disorders	1	Probable	No SAE
	PNB9c	borderline leukopenia, possibly post COVID19 recovery	Leukopenia	Blood and lymphatic system disorders	1	Unlikely	No SAE
	PNB9c	borderline neutropenia 1.22 G/l (N 1.4-8.0), possibly post COVID19 recovery	Neutropenia	Blood and lymphatic system disorders	1	Unlikely	No SAE
	PNB9c	borderline anemia (hemoglobin 134, resp 131 g/l), no clinical symptoms	Anaemia	Blood and lymphatic system disorders	1	Unlikely	No SAE
	PNB9c	anemia, hemoglobin 121 g/l, no clinical symptoms	Anaemia	Blood and lymphatic system disorders	1	Unlikely	No SAE
	PNB9c	mild leukopenia, no clinical symptoms	Leukopenia	Blood and lymphatic system disorders	1	Unlikely	No SAE
	PNB0r	mild tranisent leukopenia 4.4 G/L, no clinical signs	Leukopenia	Blood and lymphatic system disorders	1	Unlikely	No SAE
	PNB2j	borderline thrombopenia, no clinical symptoms	Thrombocytopenia	Blood and lymphatic system disorders	1	Unlikely	No SAE
	PNB6v	mild thrombopenia, no clinical symptoms	Thrombocytopenia	Blood and lymphatic system disorders	1	Unlikely	No SAE
	PNB2w	borderline leukopenia, no clinical symptoms	Leukopenia	Blood and lymphatic system disorders	1	Unlikely	No SAE
	PNB2w	borderline leukopenia, no clinical symptoms	Leukopenia	Blood and lymphatic system disorders	1	Unlikely	No SAE
	PNB9c	mild vertigo after intake of Madopar in the morning, same feeling as when M was initially started, remitted spontaneously after 2-3 hours	Vertigo	Ear and labyrinth disorders	1	Unlikely	No SAE
	PNB0r	acute vestibular syndrome after sleeping on right side as previously identically provoked with same trigger, took loratadine, improved over hours, felt fine again after 1 day	Acute vestibular syndrome	Ear and labyrinth disorders	3	Unlikely	No SAE
	PNB2j	amaurosis fugax of the upper visual field OD during 15 minutes, neurovascular and cardiologic assessments organized, ASS 100 mg lifelong	Amaurosis fugax	Eye disorders	2	Unlikely	No SAE
	PNB7y	mild constipation and incomplete voiding when moving his bowels, has previously occurred in the context of Parkinson's disease	Constipation	Gastrointestinal disorders	1	Unlikely	No SAE
	PNB7y	transitory slight increase of sialorrhea	Salivary hypersecretion	Gastrointestinal disorders	1	Unlikely	No SAE
	PNB7y	some difficulty swallowing pills and tablets, no dysphagia for food or liquids, documented in patient's excel table as of 14.12.21 and ongoing to varying extent	Dysphagia	Gastrointestinal disorders	1	Unlikely	No SAE
	PNB7y	mild increase of constipation	Constipation	Gastrointestinal disorders	1	Unlikely	No SAE
	PNB7y	mild feeling of incomplete bowel voiding	Gastrointestinal motility disorder	Gastrointestinal disorders	1	Unlikely	No SAE
	PNB0r	very mild sialorrhea, some more saliva in the mouth than previously, no drooling	Salivary hypersecretion	Gastrointestinal disorders	1	Unlikely	No SAE
	PNB0r	increased feeling of bloated abdomen, therefore stopped Betmiga 7.6.2022 with improvement of abdominal discomfort afterwards	Abdominal distension	Gastrointestinal disorders	1	Unlikely	No SAE
	PNB0r	increase of LDL cholesterole (N<3), no clinical correlate	Low density lipoprotein increased	Investigations	1	Possible	No SAE
	PNB0r	stomach ache, threw up once; remitted before 6.9.2022 but not asked aspecifically, on 6.9.22 all was normal again	Abdominal pain upper	Gastrointestinal disorders	2	Unlikely	No SAE
	PNB1k	mild nausea, fluctuating	Nausea	Gastrointestinal disorders	1	Unlikely	No SAE
	PNB9c	mild dizziness after TLN-infusion, spontaneously remitting within hours	Procedural dizziness	Injury, poisoning and procedural complications	1	Definite	No SAE
	PNB9c	slightly increased inner tension and anxiety due to start of the trial participation, not spontaneously reported but evident on the rating of the NMS questionnaire	Procedural anxiety	Psychiatric disorders	1	Definite	No SAE
	PNB9c	diffuse dizziness during 3 hours in the later afternoon after TLN infusion, spontaneously remitting	Procedural dizziness	Injury, poisoning and procedural complications	1	Definite	No SAE
	PNB9c	mild diffuse dizziness during a few hours after TLN infusion, self-limiting	Procedural dizziness	Injury, poisoning and procedural complications	1	Definite	No SAE
	PNB9c	mild dizziness feeling in the head during a few hours after TLN infusion, self limiting	Procedural dizziness	Injury, poisoning and procedural complications	1	Definite	No SAE
	PNB9c	mild pressure feeling in the head after TLN infusion, remitted spontaneously within 2 hours	Procedural headache	Injury, poisoning and procedural complications	1	Definite	No SAE
	PNB9c	mild diffuse dizziness during a few hors after TLN infusion as ussual, self-limiting	Procedural dizziness	Injury, poisoning and procedural complications	1	Definite	No SAE
	PNB9c	mild dizziness after TLN infusion, remitted spontaneously after a few hours	Procedural dizziness	Injury, poisoning and procedural complications	1	Definite	No SAE
	PNB9c	post-COVID19 persisting mild cough, progressively improving	Cough	Respiratory, thoracic and mediastinal disorders	1	Not related	No SAE
	PNB9c	interrupted sleep, early awakening, less relaxing sleep due to more stress at work	Sleep disorder	Psychiatric disorders	1	Not related	No SAE
	PNB0r	increase of LDL cholesterole, no clinical signs	Low density lipoprotein increased	Investigations	1	Possible	No SAE
	PNB0r	mild increase of LDL cholesterine, no clinical symptoms	Low density lipoprotein increased	Investigations	1	Possible	No SAE
	PNB1k	mild increase of ratio cholesterin:HDL; no clinical signs	Total cholesterol/HDL ratio increased	Investigations	1	Possible	No SAE
	PNB1k	borderline decrease of HDL cholesterole, no clinical symptoms	High density lipoprotein decreased	Investigations	1	Possible	No SAE
	PNB1k	increase of trigylcerids, no clinical symptoms	Blood triglycerides increased	Investigations	1	Possible	No SAE
	PNB2j	borderline increase of total cholesterole, no clinical symptoms	Blood cholesterol increased	Investigations	1	Possible	No SAE
	PNB2j	increase of LDL cholesterole, no clinical symptoms	Low density lipoprotein increased	Investigations	1	Possible	No SAE
	PNB2j	borderline increase of GM1 IgM, no clinical symptoms	Anti-ganglioside antibody positive	Investigations	1	Possible	No SAE
	PNB6v	mild increase of triglycerids, no clinical symptoms	Blood triglycerides increased	Investigations	1	Possible	No SAE
	PNB6v	borderline increase of triglycerids, no clinical symptoms	Blood triglycerides increased	Investigations	1	Possible	No SAE
	PNB4d	increase of ratio total:HDL cholesterole, no clinical symptoms	Total cholesterol/HDL ratio increased	Investigations	1	Possible	No SAE
	PNB9a	increase of triglycerids. no clinical symptoms	Blood triglycerides increased	Investigations	1	Possible	No SAE
	PNB9a	decrease of HCL cholesterine, no clinical symptoms	High density lipoprotein decreased	Investigations	1	Possible	No SAE
	PNB2w	mild decrease of HDL cholesterine, no clinical symptoms	High density lipoprotein decreased	Investigations	1	Possible	No SAE
	PNB8t	increase of ratio total:HDL cholesterole, no clinical symptoms	Total cholesterol/HDL ratio increased	Investigations	1	Possible	No SAE
	PNB9c	20' after onset of TLN infusion patient feels mild pulsating lower back pain (NAS 1/10) with radiation into both upper legs and mild neck pain occurred. Probable CARPA.	Procedural pain	Injury, poisoning and procedural complications	1	Probable	No SAE
	PNB9c	20 Minutes after onset of TLN infusion patient feels mild neck pain radiating into the occiput (NAS 1/10) at the same time as mild lower back pain occurred	Procedural pain	Injury, poisoning and procedural complications	1	Probable	No SAE
	PNB9c	mild dizzy tension feeling in the head after the infusion, remitted fully and spontaneously by following day at noon	Procedural dizziness	Injury, poisoning and procedural complications	1	Probable	No SAE
	PNB9c	10 min after begin of TLN 60mg mild lower back pain radiating to inner tighs (1/10) as mild neck pain occurred, spontaneously remitted after 15'. Probable CARPA.	Procedural pain	Injury, poisoning and procedural complications	1	Probable	No SAE
	PNB9c	10 min after begin of TLN infusion 60 mg mild neck pain radiating to back of the head (1/10) at the same time as mild lower back pain occurred, spontaneously remitted after 15'	Procedural pain	Injury, poisoning and procedural complications	1	Probable	No SAE
	PNB9c	very mild inner tremulousness during some 4 hours after TLN	Tremor	Nervous system disorders	1	Probable	No SAE
	PNB2j	mild constipation, remitted after increase of psyllium	Constipation	Gastrointestinal disorders	1	Unlikely	No SAE
	PNB2j	dry mouth during the night	Dry mouth	Gastrointestinal disorders	1	Unlikely	No SAE
	PNB2j	mild constipation after pausing psyllium, remitted after resuming psyllium	Constipation	Gastrointestinal disorders	1	Unlikely	No SAE
	PNB2j	self-limiting diarrhoea	Diarrhoea	Gastrointestinal disorders	1	Unlikely	No SAE
	PNB2j	mild diarrhea and abdominal distention, self-limiting	Diarrhoea	Gastrointestinal disorders	1	Unlikely	No SAE
	PNB8t	mild stomach burning	Dyspepsia	Gastrointestinal disorders	1	Unlikely	No SAE
	PNB5h	episode of nausea without vomiting when getting up in the morning, remitted after lying down again	Nausea	Gastrointestinal disorders	1	Unlikely	No SAE
	PNB5h	constipation, remitted under use of Movicol	Constipation	Gastrointestinal disorders	1	Unlikely	No SAE
	PNB5h	nausea and vomiting in the morning and after eating again in the evening; no fever, no diarrhea, next day fully remitted	Nausea	Gastrointestinal disorders	2	Unlikely	No SAE
	PNB7y	increased fatigue and diurnal sleepiness after COVID19, much improved by 19/6/22, on 22/6/22 about back to baseline	Post viral fatigue syndrome	Infections and infestations	2	Unlikely	No SAE
	PNB8t	herpes labialis, possibly related to premediation with SoluMedrol	Oral herpes	Infections and infestations	1	Unlikely	No SAE
	PNB7y	borderline elevation of urea 8.3 mmol/l (N3.2-8.2)	Blood urea increased	Investigations	1	Unlikely	No SAE
	PNB7y	borderline elevation og albumine/globuline ratio 2.53 (N1.30-2.50)	Albumin globulin ratio increased	Investigations	1	Unlikely	No SAE
	PNB7y	slight increase of urea 8.3 mmol/l (N 3.2-8.2), no clinical signs or symptoms	Blood urea increased	Investigations	1	Unlikely	No SAE
	PNB7y	slight increase of urea 8.4 mmol/l (N 3.2-8.2), no clinical correlate	Blood urea increased	Investigations	1	Unlikely	No SAE
	PNB7y	slightly elevated ration albumine:globuline (N 1.3-2.5), no clinical correlate	Albumin globulin ratio increased	Investigations	1	Unlikely	No SAE
	PNB7y	borderline increase of potassium to 5.1 mmol/l (N3.5-5.1), no clinical correlate	Blood potassium increased	Investigations	1	Unlikely	No SAE
	PNB8t	mild decrease of HDL cholesterole, no clinical symptoms	High density lipoprotein decreased	Investigations	1	Possible	No SAE
	PNB9c	COVID19 with fever, headache, rhinitis as of 15/3 evening, was 3x vaccinated, on 17/3 no fever, mild rhinitis, isolation till 19/3, took paracetamol 500 mg once	COVID-19	Pregnancy, puerperium and perinatal conditions	2	Not related	No SAE
	PNB8t	increase of total:HDL cholesterole, no clinical symptoms	Total cholesterol/HDL ratio increased	Investigations	1	Possible	No SAE
	PNB7y	mild increase of urea (N 3.2-8.2), no clinical correlate	Blood urea increased	Investigations	1	Unlikely	No SAE
	PNB0r	reduced sense of smell and taste after acute COVID19 illness	Post-acute COVID-19 syndrome	Infections and infestations	1	Not related	No SAE
	PNB0r	slightly less motivation to start projects, not noticeable in consultation or on Starkstein scale	Apathy	Psychiatric disorders	1	Not related	No SAE
	PNB0r	fatigue, dizziness, nasal discharge without fever, suspected mild viral disease of entire family, self-limiting	Viral infection	Infections and infestations	1	Not related	No SAE
	PNB5h	mild increase of ratio total:HDL cholesterole, no clinical symptoms	Total cholesterol/HDL ratio increased	Investigations	1	Possible	No SAE
	PNB7y	feeling of heavy legs since stopping TLN	Limb discomfort	Musculoskeletal and connective tissue disorders	1	Possible	No SAE
	PNB7y	more frequent paravertebral lower back pain since stopping TLN	Back pain	Musculoskeletal and connective tissue disorders	1	Possible	No SAE
	PNB7y	chewing with some more effort since stopping TLN	Mastication disorder	Musculoskeletal and connective tissue disorders	1	Possible	No SAE
	PNB9c	diffuse muscle aching in right forearm, tigh and leg, had a bad day without obvious reason	Myalgia	Musculoskeletal and connective tissue disorders	1	Possible	No SAE
	PNB9c	mild muscle ache in right arm muscles around the elbow, mainly flexors, fluctuating and eventually self-limiting	Myalgia	Musculoskeletal and connective tissue disorders	1	Possible	No SAE
	PNB9c	muscle cramp in right upper and forearm during 1-2 hours in the evening of the days of TLN infusion, no other trigger evident, painful, resolved spontaneously	Muscle spasms	Musculoskeletal and connective tissue disorders	2	Possible	No SAE
	PNB0r	some painful cramps in right foot, mostly noted at night	Muscle spasms	Musculoskeletal and connective tissue disorders	1	Possible	No SAE
	PNB7y	borderline decrease of phosphate, no clinical symptoms	Blood phosphorus decreased	Investigations	1	Unlikely	No SAE
	PNB7y	borderline increase of albumin/globulin ratio, no clinical symptoms	Albumin globulin ratio increased	Investigations	1	Unlikely	No SAE
	PNB7y	borderline decrease of hematocrit, no clinical symptoms	Haematocrit decreased	Investigations	1	Unlikely	No SAE
	PNB7y	slight increase of urea, no clinical symptoms	Blood urea increased	Investigations	1	Unlikely	No SAE
	PNB9c	borderline decrease of erythrocytes, no clinical symptoms	Red blood cell count decreased	Investigations	1	Unlikely	No SAE
	PNB9c	borderline increase of mean corpuscular hemoglobin concentration (MCHC), no clinical symptoms	Mean cell haemoglobin concentration increased	Investigations	1	Unlikely	No SAE
	PNB9c	mild decrease of phosphate, no clinical symptoms	Blood phosphorus decreased	Investigations	1	Unlikely	No SAE
	PNB9c	decrease of erythrocytes, no clinical symptoms	Red blood cell count decreased	Investigations	1	Unlikely	No SAE
	PNB9c	borderline decrease of mean corpuscular hemoglobin concentration (MCHC), no clinical symptoms	Mean cell haemoglobin concentration decreased	Investigations	1	Unlikely	No SAE
	PNB9c	borderline decrease of hemoglobin, no clinical symptoms	Haemoglobin decreased	Investigations	1	Unlikely	No SAE
	PNB0r	mild increase of ratio albumin/globulin, no clinical correlate	Albumin globulin ratio increased	Investigations	1	Unlikely	No SAE
	PNB0r	slight elevation of potassium level 5.2, 5.3 mmol/l (N3.5-5.1), no clinical correlate, possible artifact	Blood potassium increased	Investigations	1	Unlikely	No SAE
	PNB0r	slight increase of gamma-GT 46, 40 U/l (N<38), possibly in context of COVID19	Gamma-glutamyltransferase increased	Investigations	1	Unlikely	No SAE
	PNB0r	mild increase of ratio albumin/globulin to 2.67 (N 1.3-2.5); no clinical correlate	Albumin globulin ratio increased	Investigations	1	Unlikely	No SAE
	PNB0r	borderline increase of ratio albumin:globulin 2.56 (N1.3-2.5), no clinical correlate	Albumin globulin ratio increased	Investigations	1	Unlikely	No SAE
	PNB0r	potassium increased to 5.4 mmol/l (N 3.5-5.1), no clinical correlate, probably artifact due to delyed treatment of blood sample	Blood potassium increased	Investigations	1	Unlikely	No SAE
	PNB0r	slight increase of creatinine to 68 umol/l (N 40-66), no clinical correlate	Blood creatinine increased	Investigations	1	Unlikely	No SAE
	PNB0r	borderline increase of creatinine, no clinical signs	Blood creatinine increased	Investigations	1	Unlikely	No SAE
	PNB0r	borderline increase of albumin:globulin ratio, no clinical symptoms	Albumin globulin ratio increased	Investigations	1	Unlikely	No SAE
	PNB0r	diastolic heart murmur (first heard 17.5.2022 but thought to be the preexisting systolic murmur), on 14.6.2022 clearly systolic and diastolic murmur	Cardiac murmur	Investigations	1	Unlikely	No SAE
	PNB0r	borderline increase of albumin:globulin ratio, no clinical symptoms	Albumin globulin ratio increased	Investigations	1	Unlikely	No SAE
	PNB1k	nocturnal cramp in left calf, remitted after stretching	Muscle spasms	Musculoskeletal and connective tissue disorders	1	Possible	No SAE
	PNB0r	COVID-19 (sore throat,sneezing,running nose,headache),+rapid test 9/3,+PCR 10/3, took Algifor400 (2-3/d),GeloDurat,feels better on 11/3; visit 11/3 by phone(lab tests postopned)	COVID-19	Respiratory, thoracic and mediastinal disorders	2	Not related	No SAE
	PNB0r	mild increase of albumin:glubulin ratio; no clinical signs	Albumin globulin ratio increased	Investigations	1	Unlikely	No SAE
	PNB0r	borderline increase of albumin, no clinical symptoms	Blood albumin increased	Investigations	1	Unlikely	No SAE
	PNB1k	tick bite on inner side of right tigh, has removed tick himself, is vaccinated against tick borne encepalitis, no ECM by 15/6/2022, no antibiotic treatment, spontaneuos healing	Arthropod bite	Injury, poisoning and procedural complications	1	Not related	No SAE
	PNB1k	mild swelling of left ankle after mountain walk (and after distorsion 10.5.2022), by patient persisting swelling but by physical exam on 22/6/22 for sure no swelling anymore	Joint swelling	Musculoskeletal and connective tissue disorders	1	Not related	No SAE
	PNB1k	ild wearing off in the afternoon, mostly due to former prescription error of Levodopa bid, resolved with switch to levodopa tid	Therapeutic response shortened	General disorders and administration site conditions	1	Not related	No SAE
	PNB1k	scratch on back from playing soccer	Scratch	Injury, poisoning and procedural complications	1	Not related	No SAE
	PNB1k	borderline increase of CRP after scratching his back in a soccer game	C-reactive protein increased	Investigations	1	Not related	No SAE
	PNB1k	distorsion of left ankle playing soccer, initially some pain and mild swelling, then just pain in forced inversion, spontaneously remitted	Ligament sprain	Injury, poisoning and procedural complications	1	Not related	No SAE
	PNB7y	more tremor since stopping TLN	Tremor	Nervous system disorders	1	Possible	No SAE
	PNB7y	increased diurnal sleepiness since stopping TLN (as a consequence of less good sleep qwuality)	Somnolence	Nervous system disorders	1	Possible	No SAE
	PNB7y	decreased verbal fluency, some increased difficulty finding his words since stopping TLN	Aphasia	Nervous system disorders	1	Possible	No SAE
	PNB7y	subjectively perceived less sharp articulation of speech since stopping TLN	Dysarthria	Nervous system disorders	1	Possible	No SAE
	PNB2j	mild decrease of erythrocytes	Red blood cell count decreased	Investigations	1	Unlikely	No SAE
	PNB2j	borderline decrease o haemoglobin	Haemoglobin decreased	Investigations	1	Unlikely	No SAE
	PNB6v	borderline reduction of ALT, no clinical symptoms	Alanine aminotransferase decreased	Investigations	1	Unlikely	No SAE
	PNB2j	during TLN infusion during 15 minutes slight tension headache, remitted during ongoing infusion	Procedural headache	Injury, poisoning and procedural complications	1	Definite	No SAE
	PNB2j	15 minutes after beginning of TLN infusion mmild tension headache, disappeared during the infusion	Procedural headache	Injury, poisoning and procedural complications	1	Definite	No SAE
	PNB2j	mild tension-type headacheduring TLN infusion and 1h thereafter, resolved spontaneously	Procedural headache	Injury, poisoning and procedural complications	1	Definite	No SAE
	PNB2j	mild constipation, remitted after intake of psyllium and magnesium	Constipation	Gastrointestinal disorders	1	Not related	No SAE
	PNB2j	dizziness after erroneously taking too much antihypertensive medication	Dizziness	Nervous system disorders	1	Not related	No SAE
	PNB7y	less swift general mobility, diminished ease of movement in general since stopping TLN	Bradykinesia	Nervous system disorders	1	Possible	No SAE
	PNB7y	more frequent moments of diffuse dizziness since stopping TLN	Dizziness	Nervous system disorders	1	Possible	No SAE
	PNB7y	mild postural instability when dressing (standing on one leg) since stopping TLN	Balance disorder	Nervous system disorders	1	Possible	No SAE
	PNB7y	more frequent diffuse tension like headaches since stopping TLN	Tension headache	Nervous system disorders	1	Possible	No SAE
	PNB2j	slight feeling of tension in the head during 15 minutes after TLN infusion, quickly and spontaneously fully remitted	Procedural headache	Injury, poisoning and procedural complications	1	Probable	No SAE
	PNB2j	slight feeling of tension in the head during 15 minutes after TLN infusion, quickly and spontaneously fully remitted	Procedural headache	Injury, poisoning and procedural complications	1	Probable	No SAE
	PNB6v	borderline decrease of ALT, no clinical symptoms	Alanine aminotransferase decreased	Investigations	1	Unlikely	No SAE
	PNB6v	borderline decrease of total serum protein level, no clinical symptoms	Protein total decreased	Investigations	1	Unlikely	No SAE
	PNB4d	mild decrease of hematocrit, no clinical symptoms	Haematocrit decreased	Investigations	1	Unlikely	No SAE
	PNB9a	decrease of MCHC, no clinical symptom	Mean cell haemoglobin concentration decreased	Investigations	1	Unlikely	No SAE
	PNB9a	borderline increase of bilirubin, no clinical symptoms	Blood bilirubin increased	Investigations	1	Unlikely	No SAE
	PNB2w	increase of LDH, no clinical symptoms	Blood lactate dehydrogenase increased	Investigations	1	Unlikely	No SAE
	PNB2w	mild increase of AST, no clinical symptoms	Aspartate aminotransferase increased	Investigations	1	Unlikely	No SAE
	PNB2w	mild increase of urea, no clinical symptoms	Blood urea increased	Investigations	1	Unlikely	No SAE
	PNB2w	hyperkalaemia 5.8 mmol/l, probably lab error due to delayed treatment of sample, no clinical symptoms	Blood potassium increased	Investigations	2	Unlikely	No SAE
	PNB8t	borderline decrease of ALT, no clinical symptoms	Alanine aminotransferase decreased	Investigations	1	Unlikely	No SAE
	PNB8t	decrease of phosphate, no clinical symptoms	Blood phosphorus decreased	Investigations	1	Unlikely	No SAE
	PNB7y	more often and more pronounced hympomimic facial expression since stopping TLN	Reduced facial expression	Nervous system disorders	1	Possible	No SAE
	PNB9c	very mild diffuse dizziness, spontaneously fully remitting	Dizziness	Nervous system disorders	1	Possible	No SAE
	PNB9c	tremulous feeling in right arm, has a bad day	Tremor	Nervous system disorders	1	Possible	No SAE
	PNB9c	intermittend mild bouts of dizziness, several times a day, first noted when reading on his cell pühone in a driving car, spontaneously remitted	Dizziness	Nervous system disorders	1	Possible	No SAE
	PNB6v	after 37 ml of TLN infusion mild lumbar back pain, infusion paused, resolution of pain within 5 minutes, then infusion resumed at half speed without problems, probable CARPA	Procedural pain	Injury, poisoning and procedural complications	1	Probable	No SAE
	PNB8t	borderline increase of albumin, no clinical symptoms .	Blood albumin increased	Investigations	1	Unlikely	No SAE
	PNB8t	borderline increase of CRP, possibly in the context of lower back pain	C-reactive protein increased	Investigations	1	Unlikely	No SAE
	PNB8t	mild increase of AST, no clinical symptoms	Aspartate aminotransferase increased	Investigations	1	Unlikely	No SAE
	PNB8t	mild increase of ALT, no clinical symptoms	Alanine aminotransferase increased	Investigations	1	Unlikely	No SAE
	PNB5h	mild increase of bilirubine, no clinical symptoms	Blood bilirubin increased	Investigations	1	Unlikely	No SAE
	PNB5h	borderline increase of sodium, no clinical symptoms	Blood sodium increased	Investigations	1	Unlikely	No SAE
	PNB5h	mild increaase of AST (52 U/l), no clinical symptoms	Aspartate aminotransferase increased	Investigations	1	Unlikely	No SAE
	PNB6v	vaso-vagal syncope after installation of venous access BEFORE start with Talineuren, swift recovery in supine position	Syncope	Nervous system disorders	3	Not related	No SAE
	PNB0r	mild fuzzy pressure-like feeling in the head the day following TLN during a few hours, patient thinks it may be due to pollen, took ibuprofen and NaCl nasal spray	Head discomfort	Nervous system disorders	1	Possible	No SAE
	PNB0r	mild fuzzy pressure-like feeling in the head the day following TLN during a few hours, patient thinks it may be due to pollen, took ibuprofen and NaCl nasal spray	Head discomfort	Nervous system disorders	1	Possible	No SAE
	PNB0r	very mild wearing off 2 hours after intake of Madopar, i.e. begin of slight motor fluctuations	On and off phenomenon	Nervous system disorders	1	Possible	No SAE
	PNB4d	nausea with some acid reflux after start of infusion with TLN, spontaneously remitting; nausea rather pronounced but no vomiting	Procedural nausea	Injury, poisoning and procedural complications	1	Probable	No SAE
	PNB4d	lower back pain during first 15 to 20 minutes of TLN infusion, only later reported when specifically questioned, spontaneously subsiding, retrospectively probable mild CARPA	Back pain	Musculoskeletal and connective tissue disorders	1	Probable	No SAE
	PNB5h	mild increase of pancreatic amylase, no clinical symptoms	Amylase increased	Investigations	1	Unlikely	No SAE
	PNB5h	borderline increase of bilirubine, no clinical symptoms	Blood bilirubin increased	Investigations	1	Unlikely	No SAE
	PNB5h	borderline increase of bilirubine, no clinical symptoms	Blood bilirubin increased	Investigations	1	Unlikely	No SAE
	PNB5h	borderline increase of ALT (41 U/l), no clinical symptoms	Alanine aminotransferase increased	Investigations	1	Unlikely	No SAE
	PNB7y	borderline hyponatremia 135 mmol/l (normal range 136-145)	Hyponatraemia	Metabolism and nutrition disorders	1	Unlikely	No SAE
	PNB9a	mild constipation after changing psyllium for another product, normalized after resuming intake of psyllium	Constipation	Gastrointestinal disorders	1	Not related	No SAE
	PNB8t	very mild smell of washing powder during TLN infusion, disappeared under running infusion	Parosmia	Nervous system disorders	1	Possible	No SAE
	PNB7y	decrease of sleep duration after stop of TLN	Insomnia	Psychiatric disorders	1	Possible	No SAE
	PNB7y	hyperkalemia 5.5 mmol/l, no clinical symptoms, probable labor error (delay of processing of blood sample and increase of potassium due to hemolysis in vitro)	Pseudohyperkalaemia	Metabolism and nutrition disorders	2	Unlikely	No SAE
	PNB9c	mild hyperkalemia 5.2 mmol/l (N<5.1), no clinical symptoms	Hyperkalaemia	Metabolism and nutrition disorders	1	Unlikely	No SAE
	PNB9a	nausea 10 min after start of TLN infusion, infusion stopped, remitted fully within 30 min, probable CAPRA	Procedural nausea	Injury, poisoning and procedural complications	2	Definite	No SAE
	PNB9a	COVID19 with sore throat and aching limbs	COVID-19	Infections and infestations	2	Not related	No SAE
	PNB9a	severe neck pain within 1-3 min after start of TLN infusion, infusion stopped, paracetamole 1g p.o., pain remitted fully within 20 min, probable CAPRA	Procedural pain	Injury, poisoning and procedural complications	3	Definite	No SAE
	PNB9a	severe lumbar pain within 1-3 min after start of TLN infusion, infusion stopped, paracetamole 1g p.o., pain remitted fully within 20 min, probable CAPRA	Procedural pain	Injury, poisoning and procedural complications	3	Definite	No SAE
	PNB9a	severe median belt-like chest pain within 1-3 min after start of TLN infusion, infusion stopped, paracetamole 1g p.o., pain remitted fully within 20 min, probable CAPRA	Chest pain	General disorders and administration site conditions	3	Definite	No SAE
	PNB3z	mild increase of CRP, indicative of an imflammation (cf phlebothrombosis of the leg)	C-reactive protein increased	Investigations	1	Not related	No SAE
	PNB3z	mild increase of gGT, explained with phlebothrombosis and antibiotics	Gamma-glutamyltransferase increased	Investigations	1	Not related	No SAE
	PNB3z	increase of ALT, explained with phlebothrombosis and antibiotics	Alanine aminotransferase increased	Investigations	1	Not related	No SAE
	PNB3z	lowe back pain 3' after start qwith TLN, infusion stopped, then remitted pain and TLN resumed at low speed of infusion without problem, probable CARPA	Back pain	Musculoskeletal and connective tissue disorders	2	Definite	No SAE
	PNB3z	2 insect bite-like swellings on right inner lower leg remarked 6/8/22 causing superficial venous thormbosis, went to ER 7/8, got Co-Amoxi 625/1000mg 3x1 and Fragmin s.c.	Superficial vein thrombosis	Vascular disorders	2	Not related	No SAE
	PNB3z	hypertension during levodopa challenge test, no symptoms, RR max. 195/110 mm Hg; measurements at home during following days normal --> situative hypertension	Procedural hypertension	Injury, poisoning and procedural complications	2	Not related	No SAE
	PNB2w	some worse left knee pain after prolonged kneeling, resolved spontaneously to baseline, preexisting episodic knee pain	Arthralgia	Musculoskeletal and connective tissue disorders	1	Not related	No SAE
	PNB2w	vomiting 1/2 hour after intake of Madopar in the morning on empty stomach	Vomiting	Gastrointestinal disorders	1	Not related	No SAE
	PNB2w	vomiting after levodopa challenge, swift and full recuperation	Vomiting	Gastrointestinal disorders	1	Not related	No SAE
	PNB7y	lesser sleep quality after stopping TLN	Poor quality sleep	Psychiatric disorders	1	Possible	No SAE
	PNB9c	mild hypophosphatemia, no clinical symptoms	Hypophosphataemia	Metabolism and nutrition disorders	1	Unlikely	No SAE
	PNB9c	borderline hypocalcemia, no clinical symptoms	Hypocalcaemia	Metabolism and nutrition disorders	1	Unlikely	No SAE
	PNB0r	borderline hyperkalemia 5.1 mmol/l (N<5.1), no clinical symptoms	Hyperkalaemia	Metabolism and nutrition disorders	1	Unlikely	No SAE
	PNB6v	borderline hypernatremia, no clinical symptoms	Hypernatraemia	Metabolism and nutrition disorders	1	Unlikely	No SAE
	PNB6v	borderline hypernatraemia, no clinical symptoms	Hypernatraemia	Metabolism and nutrition disorders	1	Unlikely	No SAE
	PNB4d	mild hypocalcaemia, no clinical symptoms	Hypocalcaemia	Metabolism and nutrition disorders	1	Unlikely	No SAE
	PNB2w	some worse left knee pain after mountain walk on 24/7/2022, resolved spontaneously to baseline, preexisting episodic knee pain	Arthralgia	Musculoskeletal and connective tissue disorders	2	Not related	No SAE
	PNB8t	mild ongoing fatigue post-COVID19	Post viral fatigue syndrome	Infections and infestations	1	Not related	No SAE
	PNB8t	decrease of erythrocytes in context of iron deficiency anaemia	Red blood cell count decreased	Investigations	1	Not related	No SAE
	PNB8t	mild decrease of MCHC in context of iron deficiency anaemia	Mean cell haemoglobin concentration decreased	Investigations	1	Not related	No SAE
	PNB8t	borderline increase of erythrocyte RDW after correction of iron deficiency and normalization of red haematopoiesis	Red cell distribution width increased	Investigations	1	Not related	No SAE
	PNB8t	increase of ferritine after i.v. substitution of iron due to preexisting deficiency	Serum ferritin increased	Investigations	1	Not related	No SAE
	PNB8t	mild increase of HbA1c due to SoluMedrol infusions as praemedication before TLN	Glycosylated haemoglobin increased	Investigations	1	Not related	No SAE
	PNB7y	increased nervousness since stopping TLN	Nervousness	Psychiatric disorders	1	Possible	No SAE
	PNB7y	dysphoric mood since stopping TLN, no overt depressive symptoms	Dysphoria	Psychiatric disorders	1	Possible	No SAE
	PNB7y	decrease of libido since stopping TLN	Libido decreased	Psychiatric disorders	1	Possible	No SAE
	PNB9c	mild inner tremulous feeling and jumpiness	Nervousness	Psychiatric disorders	1	Possible	No SAE
	PNB7y	more frequent nycturia after stopping TLN	Nocturia	Renal and urinary disorders	1	Possible	No SAE
	PNB7y	worsening of erectile dysfunction since stopping of TLN	Erectile dysfunction	Reproductive system and breast disorders	1	Possible	No SAE
	PNB8t	itching of hands during TLN infusion, CARPA	Anaphylactoid reaction	Immune system disorders	1	Probable	No SAE
	PNB8t	lower back pain during TLN infusion, remitted after pausing the infusion	Procedural pain	Injury, poisoning and procedural complications	1	Probable	No SAE
	PNB8t	itching on hands and body during TLN infusion, possible CARPA	Anaphylactoid reaction	Immune system disorders	1	Probable	No SAE
	PNB8t	lower back pain in spite of very slow TLN infusion rate of 10 ml/h, pain disappeared under running infusion	Back pain	Musculoskeletal and connective tissue disorders	1	Probable	No SAE
	PNB4d	borderline hyperkalaemia, no clinical symptoms	Hyperkalaemia	Metabolism and nutrition disorders	1	Unlikely	No SAE
	PNB4d	borderline hypocalcaemia, no clinical symptoms	Hypocalcaemia	Metabolism and nutrition disorders	1	Unlikely	No SAE
	PNB4d	orderline hypocalcaemia, no clinical symptoms	Hypocalcaemia	Metabolism and nutrition disorders	1	Unlikely	No SAE
	PNB8t	borderline hypocalcaemia, no clinical symptoms	Hypocalcaemia	Metabolism and nutrition disorders	1	Unlikely	No SAE
	PNB8t	borderline hyperkalaemia, no clinical symptoms	Hyperkalaemia	Metabolism and nutrition disorders	1	Unlikely	No SAE
	PNB8t	mild hypocalcaemia, no clinical symptoms	Hypocalcaemia	Metabolism and nutrition disorders	1	Unlikely	No SAE
	PNB7y	proximal arm and shoulder pain constantly present (poreviously only often), remitted to baseline, probably post-exertional muscle ache	Pain in extremity	Musculoskeletal and connective tissue disorders	1	Unlikely	No SAE
	PNB7y	pain in the toes constantly present (previously only often), remitted spontaneously to baseline level	Pain in extremity	Musculoskeletal and connective tissue disorders	1	Unlikely	No SAE
	PNB9c	fluctuating soft tissue pain right elbow	Musculoskeletal pain	Musculoskeletal and connective tissue disorders	1	Unlikely	No SAE
	PNB9c	mild pain in fingers and hand on the left side	Pain in extremity	Musculoskeletal and connective tissue disorders	1	Unlikely	No SAE
	PNB2j	neck pain and headache, esp. when waking up in the morning, used NRAR a few times	Neck pain	Musculoskeletal and connective tissue disorders	1	Unlikely	No SAE
	PNB2j	shoulder and back pain	Arthralgia	Musculoskeletal and connective tissue disorders	1	Unlikely	No SAE
	PNB6v	diffuse muscle and joint ache, esp. in the early morning, preexisting but now more pronounced (mild worsening of a preexisting waxing and waning symptom)	Musculoskeletal pain	Musculoskeletal and connective tissue disorders	1	Unlikely	No SAE
	PNB8t	mild lower back and ilio-sacral pain, pseudoradicular irradiation in legs	Back pain	Musculoskeletal and connective tissue disorders	1	Unlikely	No SAE
	PNB8t	lower back pain with left sided ischialgia, worsening of previously known lumbar back pain, not occurring during TLN infusion but in the interval	Back pain	Musculoskeletal and connective tissue disorders	2	Unlikely	No SAE
	PNB8t	during TLN infusion: nausea, burning stomach ache, diffuse ascending abdominal malaise, feeling of imperative bowel urgency without diarrhea, CARPA	Anaphylactoid reaction	Immune system disorders	2	Definite	No SAE
	PNB8t	eye flickerduring TLN infusion, CARPA	Anaphylactoid reaction	Immune system disorders	2	Definite	No SAE
	PNB8t	plethora of face, throat and neck, feeling of swollen head during TLN infusion, CARPA	Anaphylactoid reaction	Immune system disorders	2	Definite	No SAE
	PNB8t	lumbar back pain during TLN infusion, CARPA	Anaphylactoid reaction	Immune system disorders	2	Definite	No SAE
	PNB8t	arterial hypotensionduring TLN infusion, minimal 79/38 mm Hg, NaCl 0.9% given, CARPA	Anaphylactoid reaction	Immune system disorders	2	Definite	No SAE
	PNB8t	itching urticaria on tighs and trunk during TLN infusion, CARPA, antihistaminics given	Anaphylactoid reaction	Immune system disorders	2	Definite	No SAE
	PNB9c	strong tension like headache, remittted after 1/2 h sleep	Tension headache	Nervous system disorders	2	Unlikely	No SAE
	PNB8t	COVID19 with fever (16-18/7/22), cough, sickness feeling and fatigue	COVID-19	Infections and infestations	2	Not related	No SAE
	PNB8t	constipation, resolved after intake of linseed	Constipation	Gastrointestinal disorders	2	Not related	No SAE
	PNB8t	iron deficiancy anaemia (reduced haemoglobin), received 2x iron infusion from GP	Iron deficiency anaemia	Blood and lymphatic system disorders	2	Not related	No SAE
	PNB5h	normal healing of pectoral wound after battery replacement of DBS	Wound healing normal	Investigations	1	Not related	No SAE
	PNB7y	hypersensitivity of skin of the scalp when touching with his hand, very mild	Sensitive skin	Skin and subcutaneous tissue disorders	1	Possible	No SAE
	PNB0r	patient feels a bit slower in the morning for ADL tasks, knows this feeling from previous episodes	Bradykinesia	Nervous system disorders	1	Unlikely	No SAE
	PNB0r	recurring mild diffuse dizziness, waxing and waning, daily but inconstant, improving with bouillon, suspicion of low RR	Dizziness	Nervous system disorders	1	Unlikely	No SAE
	PNB1k	mild dizziness, fluctuating	Dizziness	Nervous system disorders	1	Unlikely	No SAE
	PNB8t	mild dizziness	Dizziness	Nervous system disorders	1	Unlikely	No SAE
	PNB7y	occasional illusionary visual perceptions for fractions of a second	Hallucination, visual	Psychiatric disorders	1	Unlikely	No SAE
	PNB1k	somewhat low mood, not depressed, sad because of PD	Mood disorder due to a general medical condition	Psychiatric disorders	1	Unlikely	No SAE
	PNB8t	inner tension and nervousness, possibly related to premedication with SoluMedrol before TLN infusions	Tension	Psychiatric disorders	1	Unlikely	No SAE
	PNB0r	nasal congestion, does not feel fit this morning, better after 2 hours	Nasal congestion	Respiratory, thoracic and mediastinal disorders	1	Unlikely	No SAE
	PNB0r	nasal congestion, phlegm, more than baseline	Nasal congestion	Respiratory, thoracic and mediastinal disorders	1	Unlikely	No SAE
	PNB8t	intermittent itching on body and head, mild without exanthema, wxing and waning	Pruritus	Skin and subcutaneous tissue disorders	1	Unlikely	No SAE
	PNB5h	pronounced lumbar back pain 10 min after start of TLN infusion at 10 ml/h (=1.6ml =3.2mg TLN); infusion stopped, back pain remitted in 10' then infusion resumed without pain, CARPA	Procedural pain	Injury, poisoning and procedural complications	2	Definite	No SAE
	PNB5h	elective battery replacement of deep brain stimulation	Medical device battery replacement	Surgical and medical procedures	2	Not related	No SAE
	PNB5h	exacerbation of previously intermittent pain of left heel/Achilles tendon, fluctuating but ongoing on worse level than previously, takes pain medication/local patches	Pain in extremity	Musculoskeletal and connective tissue disorders	2	Not related	No SAE
